# Supplementary material for: Mitochondrial stress response gene Clpp deficiency impairs oocyte competence and deteriorate cyclophosphamide-induced ovarian damage in young mice
Source: Front Endocrinol (Lausanne). 2023 Mar 24;14:1122012. doi: 10.3389/fendo.2023.1122012 (PMC10081448; doi:10.3389/fendo.2023.1122012)
Supplement: Supplementary file 6 [file Table_5.xlsx]

## Sheet: Fig 5-C,D,E,F,
	Fig 5-C ROS level						Fig 5-D JC-1 Red/Green fluorescent intensity
	Clppfl/fl	Clppfl/fl+CTX	Clppfl/fl;zp3-cre	Clppfl/fl;zp3-cre+CTX			Clppfl/fl+PBS	Clppfl/fl+CTX	Clppfl/fl;zp3-cre+PBS	Clppfl/fl;zp3-cre+CTX
	6.54	8.01	8.57	22.61			1.59696	1.56418	1.09	0.056795
	5.64	3.8	12.16	31.26			1.48162	1.37496	0.887157	0.90869
	6.18	6.98	10.33	29.38			1.73413	1.18712	0.813531	0.831749
	6.3	7.02	12.3	32.99			1.09047	1.18443	1.25211	0.931998
	5.84	6.34	13.88	35.54			1.73176	1.51446	0.306122	0.631291
	1.11	2.24	14.03	36.35			1.76925	1.53897	1.34438	0.777488
	3.85	2.44	11.49	32.08			1.7055	1.49638	0.742008	0.796218
	4.01	6.32	9.66	28.54			1.71519	1.55368	1.07862	0.054786
	4.26	3.83	11.53	25.94			1.62727		1.16825	0.049082
	3.41	7.76	9.62	27			1.25881		1.44631	0.123616
	3.15		14.32	26.52			1.25891		1.16643	1.1585
	4.37		9.37	20.32			1.4635		1.26667	0.977753
	4.18		10.4	22.97			1.4561		0.584364	1.04873
	4.76		10.31	20.65			1.92925		1.45246	1.07882
	4.4		10.05	13.77					0.920921	0.406449
	3.9		9.36	14.56					1.26878	0.867325
	5.05		11.36	14.84						1.25897
	4			13.98						0.05345
	3.82			13.38						1.02169
				12.09						1.26223
				10.13						1.20857
										0.851866
										1.22216
										0.920907
AVG	4.54286	5.474	11.1024	23.0905		AVG	1.55848	1.42677	1.04926	0.770798
SEM	0.288687	0.655361	0.412372	1.7745		SEM	0.0605736	0.0528796	0.0774451	0.0835439
	Fig 5-E ATP level						Fig 5-F mtDNA copy number
	Clppfl/fl	Clppfl/fl+CTX	Clppfl/fl;zp3-cre	Clppfl/fl;zp3-cre+CTX			Clppfl/fl	Clppfl/fl+CTX	Clppfl/fl;zp3-cre	Clppfl/fl;zp3-cre+CTX
	248.31	224.54	266.45	173.86			56372	121252	488662	90123
	340.27	263.95	235.17	45.62			154373	119590	378559	141129
	284.59	232.67	165.73	97.54			191191	133549	251960	180923
	319	207.65	242.68	117.56			199272	115535	338990	353319
	280.21	229.54	298.98	172.61			163134	116335	329762	350889
	249.56	215.78	220.16	101.92			170029	119590	250228	84114
	280.84	306.49	242.68	190.13			159792	67449	449831	148112
	237.05	241.43	155.1	146.34			146082	123788		195190
	209.52	250.81	220.78	183.87			82961	154373		90747
	256.44	257.69	159.48	126.32			126377	123788		206267
	329.64	231.42	273.96	83.78				143090
	270.21	341.25	203.89	194.51				137287
			307.11					117140
AVG	275.47	250.268	230.167	136.172		AVG	144958	122520	355427	184081
SEM	10.7971	10.7114	13.2991	13.306		SEM	13562	5411.06	31911.8	29624.9

## Sheet: Fig 5-I
Fig 5-I Aneuploidy Rate
Clppfl/fl+PBS-1	Clppfl/fl+PBS-2	Clppfl/fl+PBS-3	Clppfl/fl ;zp3-cre+PBS -1	Clppfl/fl ;zp3-cre+PBS -2	Clppfl/fl ;zp3-cre+PBS -3	Clppfl/fl+CTX-1	Clppfl/fl+CTX-2	Clppfl/fl+CTX-3	Clppfl/fl ;zp4-cre+PBS-1	Clppfl/fl ;zp4-cre+PBS-2	Clppfl/fl ;zp4-cre+PBS-3
0.166667	0.181818	0.25	0.45	0.444444	0.555556	0.263158	0.227273	0.25	0.75	0.8	0.714286
1	1	1	1	1	1	1	1	1	1	0	1
1	1	1	0	0	0	1	1	0	0	0	0
1	1	0	1	1	0	1	0	1	1	0	0
1	1	1	0	0	0	0	1	1	0	0	0
1	1	0	1	1	1	1	1	0	0	0	1
1	0	1	0	0	0	1	1	1	0	0	0
1	1	1	1	0	0	1	1	1	0	0	0
0	1	1	0	1	0	1	0	0	0	0	0
1	1	1	1	0	1	0	1	1	1	0	1
1	0	0	0	1	0	1	0	1	0	1	0
1	1	1	1	1	1	1	1	1	0	0	0
1	1	1	0	0	1	0	1	1	0	0	1
0	1	0	1	1	0	1	1	0	1	1	0
1	1	1	0	0	1	1	1	1	0	0	0
1	0	0	1	1	1	0	0	1	0	1	1
1	1	1	0	0	0	1	1	0	0	0	0
1	1	1	1	1	1	0	1	1	1	0	0
0	0	1	0	1	0	1	0	1	0	0	0
	1	1	1			1	1	1	0	0	0
	1	1	1				1	1	0	1	1
	1						1		1		0
	1						1		1
		Fig 5-I Aneuploidy Rate
		PBS		75μM CTX treat
		Clppfl/fl	Clppfl/fl;zp3-cre	Clppfl/fl	Clppfl/fl;zp3-cre
		0.166667	0.45	0.263158	0.75
		0.181818	0.444444	0.227273	0.8
		0.25	0.555556	0.25	0.714286
	AVG	0.199495	0.483333	0.24681	0.754762
	SEM	0.0209256	0.0295137	0.00855787	0.0202964

## Sheet: Fig 5-J
Fig 5-J Abnormal mitochondrail distribution Rate
Clppfl/fl+PBS-1	Clppfl/fl+PBS-2	Clppfl/fl+PBS-3	Clppfl/fl ;zp3-cre+PBS -1	Clppfl/fl ;zp3-cre+PBS -2	Clppfl/fl ;zp3-cre+PBS -3	Clppfl/fl+CTX-1	Clppfl/fl+CTX-2	Clppfl/fl+CTX-3	Clppfl/fl ;zp4-cre+PBS-1	Clppfl/fl ;zp4-cre+PBS-2	Clppfl/fl ;zp4-cre+PBS-3
0.3125	0.333333	0.294118	0.555556	0.583333	0.625	0.5	0.363636	0.428571	1	0.8125	0.875
18	19	18	20	17	19	15	20	20	18	20	17
20	18	20	14	15	14	20	20	19	15	18	18
20	20	20	17	19	17	19	20	20	13	15	20
19	20	20	19	17	20	18	19	18	19	19	16
20	20	20	18	20	18	20	20	17	17	13	20
20	20	19	20	20	15	20	18	20	18	19	18
20	20	20	20	14	19		18	20	19	17	18
20	16	20	15	19	17		20	19	18	20	15
19	18	18	20	20	20		20	20		18	19
19	20	20		20	19		17	18		15	15
20	20	20		20	20		20	20		19	17
20	20	19		18	17			19		15	15
19		20			18			20		20	18
20		20			20			20		19	18
20		20			20					14	15
20		18			20					15	15
		20
	Fig 5-J Abnormal mitochondrail distribution Rate
	PBS		75μM CTX treat
	Clppfl/fl	Clppfl/fl;zp3-cre	Clppfl/fl	Clppfl/fl;zp3-cre
	0.3125	0.555556	0.5	1
	0.333333	0.583333	0.363636	0.8125
	0.294118	0.625	0.428571	0.875
AVG	0.313317	0.587963	0.430736	0.895833
SEM	0.00924924	0.016477	0.0321534	0.0450051

## Sheet: Fig 5-K
	Fig 5-K
	quantification of mRNA expression of respiratory chian complex genes
			CT1			SampleType	Clppfl/fl+PBS-1	Clppfl/fl+PBS-2	Clppfl/fl+PBS-3	Clppfl/fl ;zp3-cre+PBS -1	Clppfl/fl ;zp3-cre+PBS -2	Clppfl/fl ;zp3-cre+PBS -3	Clppfl/fl+CTX-1	Clppfl/fl+CTX-2	Clppfl/fl+CTX-3	Clppfl/fl ;zp4-cre+PBS-1	Clppfl/fl ;zp4-cre+PBS-2	Clppfl/fl ;zp4-cre+PBS-3
	WT-1	ndufv1	29.2673			actin	29.6974	29.4795	29.6779	27.5863	27.5672	27.4384	27.0025	27.392	27.4573	26.8938	26.9475	26.9834
	WT-1	ndufv1	29.2418				29.7061	29.4262	29.7223	27.5777	27.5162	27.466	27.1153	27.4042	27.4665	26.948	26.9624	26.9686
	WT-1	ndufv1	29.2968				29.7904	29.4194	29.6526	27.5574	27.5429	27.476	27.0183	27.3871	27.4624	26.9557	26.9399	26.9167
	WT-2	ndufv1	29.101			ndufv1	29.2673	29.101	29.6482	27.9649	27.8038	27.9252	27.6578	27.8701	27.8867	27.709	27.6428	28.0022			Clppfl/fl+PBS-1	Clppfl/fl+PBS-2	Clppfl/fl+PBS-3	Clppfl/fl ;zp3-cre+PBS -1	Clppfl/fl ;zp3-cre+PBS -2	Clppfl/fl ;zp3-cre+PBS -3	Clppfl/fl+CTX-1	Clppfl/fl+CTX-2	Clppfl/fl+CTX-3	Clppfl/fl ;zp4-cre+PBS-1	Clppfl/fl ;zp4-cre+PBS-2	Clppfl/fl ;zp4-cre+PBS-3
	WT-2	ndufv1	29.2789				29.2418	29.2789	29.1296	27.8043	27.9493	27.9098	27.7826	27.647	27.6215	27.7149	27.6277	28.1412		ndufv1	1.17976	0.898353	0.921887	0.697165	0.665533	0.616012	0.525944	0.645314	0.687358	0.497492	0.529338	0.387274
	WT-2	ndufv1	29.7365				29.2968	29.7365	29.9546	27.841	27.9628	27.9697	27.8042	27.8893	27.8281	27.7227	27.6599	28.1584		sdhb	1.13208	0.95689	0.911034	0.23433	0.254275	0.250007	0.176433	0.238247	0.2355	0.171932	0.175903	0.172717
	WT-3	ndufv1	29.6482			sdhb	24.0031	23.9645	24.2807	23.9608	23.9405	23.8857	23.9741	23.9639	23.9747	23.8528	23.8605	23.9444		uqcrc2	1.04098	0.847289	1.11892	1.66526	1.29366	1.54596	1.22625	1.30912	1.39633	1.48741	1.45486	1.4465
	WT-3	ndufv1	29.1296				23.9664	23.9096	24.233	24.1597	23.9528	23.8965	23.988	23.8645	23.9853	23.9299	23.8881	23.9663		cox1	0.978066	0.846037	1.1759	1.18177	1.06614	1.12108	1.00029	1.00437	1.1028	1.05737	1.0104	0.838081
	WT-3	ndufv1	29.9546				23.9782	23.9323	24.2331	24.1717	23.9502	23.8887	23.9732	23.8539	23.9756	23.9257	23.9132	23.8492		atp5a1	1.14746	1.07763	0.774909	0.658463	0.558282	0.64395	0.523753	0.538418	0.66942	1.06542	0.688454	0.785106
	CKO-1	ndufv1	27.9649			uqcrc2	29.7394	29.7394	29.2826	26.7949	27.0706	26.7773	26.6889	26.908	26.9225	26.2847	26.3486	26.3929
	CKO-1	ndufv1	27.8043				29.2021	29.4415	29.1527	26.7605	27.1287	26.7757	26.6925	26.9643	26.9115	26.306	26.3573	26.3605
	CKO-1	ndufv1	27.841				29.8712	29.654	29.9239	26.7515	27.1052	26.7345	26.6647	26.9379	26.9	26.281	26.3139	26.3102
	CKO-2	ndufv1	27.8038			cox1	34.5925	34.4461	34.2722	32.1641	32.2785	32.0585	31.8323	32.2218	32.1439	31.678	31.7403	32.0072
	CKO-2	ndufv1	27.9493				34.5877	34.5424	34.2793	32.1151	32.281	32.1315	31.8792	32.236	32.1564	31.677	31.7724	32.0235
	CKO-2	ndufv1	27.9628				34.5825	34.533	34.2728	32.1921	32.2623	32.1685	31.8963	32.1792	32.1351	31.6738	31.7651	32.0753
	CKO-3	ndufv1	27.9252			atp5a1	27.2015	27.0009	27.7033	25.8543	26.0525	25.7769	25.7015	25.9603	25.708	24.5711	25.194	24.9791
	CKO-3	ndufv1	27.9098				27.2328	27.007	27.7348	25.8489	26.0527	25.7349	25.6381	25.9868	25.7215	24.4549	25.1337	24.9933
	CKO-3	ndufv1	27.9697				27.1715	27.0007	27.7256	25.8338	26.051	25.7807	25.6028	25.9228	25.7009	24.5044	25.1449	24.9505
	WT+CTX-1	ndufv1	27.6578
	WT+CTX-1	ndufv1	27.7826
	WT+CTX-1	ndufv1	27.8042				Clppfl/fl+PBS-1	Clppfl/fl+PBS-2	Clppfl/fl+PBS-3	Clppfl/fl ;zp3-cre+PBS -1	Clppfl/fl ;zp3-cre+PBS -2	Clppfl/fl ;zp3-cre+PBS -3	Clppfl/fl+CTX-1	Clppfl/fl+CTX-2	Clppfl/fl+CTX-3	Clppfl/fl ;zp4-cre+PBS-1	Clppfl/fl ;zp4-cre+PBS-2	Clppfl/fl ;zp4-cre+PBS-3
	WT+CTX-2	ndufv1	27.8701			actin	29.7313	29.4417	29.6843	27.5738	27.5421	27.4601	27.0454	27.3944	27.4621	26.9325	26.9499	26.9562
	WT+CTX-2	ndufv1	27.647
	WT+CTX-2	ndufv1	27.8893
	WT+CTX-3	ndufv1	27.8867			ndufv1	29.2686	29.3721	29.5774	27.87	27.9053	27.9349	27.7482	27.8021	27.7788	27.7156	27.6435	28.1006
	WT+CTX-3	ndufv1	27.6215				-0.46269	-0.0695503	-0.106858	0.296231	0.363221	0.474774	0.702822	0.40773	0.31667	0.783059	0.693542	1.14438
	WT+CTX-3	ndufv1	27.8281				-0.213033
	CKO+CTX-1	ndufv1	27.709				-0.249657	0.143482	0.106174	0.509264	0.576254	0.687806	0.915854	0.620763	0.529702	0.996092	0.906575	1.35741
	CKO+CTX-1	ndufv1	27.7149				1.18892	0.905331	0.929048	0.702581	0.670703	0.620797	0.53003	0.650327	0.692698	0.501356	0.53345	0.390283
	CKO+CTX-1	ndufv1	27.7227				1.00777
	CKO+CTX-2	ndufv1	27.6428				1.17976	0.898353	0.921887	0.697165	0.665533	0.616012	0.525944	0.645314	0.687358	0.497492	0.529338	0.387274
	CKO+CTX-2	ndufv1	27.6277			AVG	1			0.65957			0.619539			0.471368
	CKO+CTX-2	ndufv1	27.6599			SEM	0.0735961			0.0192823			0.039474			0.0351421
	CKO+CTX-3	ndufv1	28.0022
	CKO+CTX-3	ndufv1	28.1412			sdhb	23.9826	23.9355	24.2489	24.0974	23.9478	23.8903	23.9784	23.8941	23.9785	23.9028	23.8873	23.9199
	CKO+CTX-3	ndufv1	28.1584				-5.74876	-5.50621	-5.43536	-3.4764	-3.59425	-3.56983	-3.06698	-3.50032	-3.48359	-3.0297	-3.06264	-3.03627
	WT-1	sdhb	24.0031				-5.56345
	WT-1	sdhb	23.9664				-0.185313	0.0572329	0.12808	2.08704	1.9692	1.99362	2.49647	2.06313	2.07986	2.53375	2.5008	2.52717
	WT-1	sdhb	23.9782				1.13706	0.961106	0.915048	0.235363	0.255395	0.251108	0.17721	0.239297	0.236538	0.172689	0.176678	0.173478
	WT-2	sdhb	23.9645				1.00441
	WT-2	sdhb	23.9096				1.13208	0.95689	0.911034	0.23433	0.254275	0.250007	0.176433	0.238247	0.2355	0.171932	0.175903	0.172717
	WT-2	sdhb	23.9323			AVG	1			0.246204			0.216727			0.173518
	WT-3	sdhb	24.2807			SEM	0.0549923			0.00495073			0.0164627			0.000991468
	WT-3	sdhb	24.233
	WT-3	sdhb	24.2331			uqcrc2	29.6043	29.6116	29.4531	26.7689	27.1015	26.7625	26.682	26.9367	26.9113	26.2906	26.3399	26.3545
	CKO-1	sdhb	23.9608				-0.127054	0.169962	-0.231214	-0.804858	-0.440574	-0.697611	-0.363368	-0.457706	-0.550746	-0.641917	-0.609987	-0.601674
	CKO-1	sdhb	24.1597				-0.0627688
	CKO-1	sdhb	24.1717				-0.0642855	0.232731	-0.168445	-0.74209	-0.377805	-0.634842	-0.300599	-0.394937	-0.487977	-0.579149	-0.547219	-0.538905
	CKO-2	sdhb	23.9405				1.04557	0.851022	1.12385	1.6726	1.29936	1.55277	1.23166	1.31489	1.40248	1.49397	1.46127	1.45287
	CKO-2	sdhb	23.9528				1.00681
	CKO-2	sdhb	23.9502				1.04098	0.847289	1.11892	1.66526	1.29366	1.54596	1.22625	1.30912	1.39633	1.48741	1.45486	1.4465
	CKO-3	sdhb	23.8857			AVG	1.0024			1.50163			1.31057			1.46292
	CKO-3	sdhb	23.8965			SEM	0.0659326			0.0894361			0.0400908			0.0101911
	CKO-3	sdhb	23.8887
	WT+CTX-1	sdhb	23.9741			cox1	34.5876	34.5071	34.2748	32.1571	32.2739	32.1195	31.8692	32.2124	32.1452	31.6763	31.7593	32.0353
	WT+CTX-1	sdhb	23.988				4.85625	5.06546	4.59049	4.5833	4.73186	4.65937	4.82384	4.81796	4.68308	4.74377	4.80933	5.07909
	WT+CTX-1	sdhb	23.9732				4.8374
	WT+CTX-2	sdhb	23.9639				0.0188495	0.228059	-0.246909	-0.254101	-0.105543	-0.178032	-0.0135639	-0.0194359	-0.154318	-0.0936293	-0.0280671	0.241692
	WT+CTX-2	sdhb	23.8645				0.987019	0.853783	1.18666	1.19259	1.0759	1.13134	1.00945	1.01356	1.1129	1.06705	1.01965	0.845753
	WT+CTX-2	sdhb	23.8539				1.00915
	WT+CTX-3	sdhb	23.9747				0.978066	0.846037	1.1759	1.18177	1.06614	1.12108	1.00029	1.00437	1.1028	1.05737	1.0104	0.838081
	WT+CTX-3	sdhb	23.9853			AVG	1			1.123			1.03582			0.968616
	WT+CTX-3	sdhb	23.9756			SEM	0.0782626			0.0272667			0.0273617			0.0544288
	CKO+CTX-1	sdhb	23.8528
	CKO+CTX-1	sdhb	23.9299			atp5a1	27.2019	27.0029	27.7212	25.8457	26.0521	25.7642	25.6475	25.9566	25.7101	24.5101	25.1575	24.9743
	CKO+CTX-1	sdhb	23.9257				-2.5294	-2.43882	-1.96306	-1.72813	-1.49002	-1.69598	-1.39792	-1.43776	-1.75194	-2.42238	-1.79239	-1.98192
	CKO+CTX-2	sdhb	23.8605				-2.31043
	CKO+CTX-2	sdhb	23.8881				-0.218976	-0.128395	0.34737	0.582294	0.820402	0.614448	0.912511	0.87267	0.558486	-0.11195	0.518036	0.32851
	CKO+CTX-2	sdhb	23.9132				1.16391	1.09308	0.786015	0.667901	0.566284	0.65318	0.53126	0.546135	0.679015	1.08069	0.698322	0.796359
	CKO+CTX-3	sdhb	23.9444				1.01433
	CKO+CTX-3	sdhb	23.9663				1.14746	1.07763	0.774909	0.658463	0.558282	0.64395	0.523753	0.538418	0.66942	1.06542	0.688454	0.785106
	CKO+CTX-3	sdhb	23.8492			AVG	1			0.620232			0.577197			0.846326
	WT-1	uqcrc2	29.7394			SEM	0.0933555			0.0255211			0.0378082			0.0922994
	WT-1	uqcrc2	29.2021
	WT-1	uqcrc2	29.8712
	WT-2	uqcrc2	29.7394
	WT-2	uqcrc2	29.4415
	WT-2	uqcrc2	29.654
	WT-3	uqcrc2	29.2826
	WT-3	uqcrc2	29.1527
	WT-3	uqcrc2	29.9239
	CKO-1	uqcrc2	26.7949
	CKO-1	uqcrc2	26.7605
	CKO-1	uqcrc2	26.7515
	CKO-2	uqcrc2	27.0706
	CKO-2	uqcrc2	27.1287
	CKO-2	uqcrc2	27.1052
	CKO-3	uqcrc2	26.7773
	CKO-3	uqcrc2	26.7757
	CKO-3	uqcrc2	26.7345
	WT+CTX-1	uqcrc2	26.6889
	WT+CTX-1	uqcrc2	26.6925
	WT+CTX-1	uqcrc2	26.6647
	WT+CTX-2	uqcrc2	26.908
	WT+CTX-2	uqcrc2	26.9643
	WT+CTX-2	uqcrc2	26.9379
	WT+CTX-3	uqcrc2	26.9225
	WT+CTX-3	uqcrc2	26.9115
	WT+CTX-3	uqcrc2	26.9
	CKO+CTX-1	uqcrc2	26.2847
	CKO+CTX-1	uqcrc2	26.306
	CKO+CTX-1	uqcrc2	26.281
	CKO+CTX-2	uqcrc2	26.3486
	CKO+CTX-2	uqcrc2	26.3573
	CKO+CTX-2	uqcrc2	26.3139
	CKO+CTX-3	uqcrc2	26.3929
	CKO+CTX-3	uqcrc2	26.3605
	CKO+CTX-3	uqcrc2	26.3102
	WT-1	cox1	34.5925
	WT-1	cox1	34.5877
	WT-1	cox1	34.5825
	WT-2	cox1	34.4461
	WT-2	cox1	34.5424
	WT-2	cox1	34.533
	WT-3	cox1	34.2722
	WT-3	cox1	34.2793
	WT-3	cox1	34.2728
	CKO-1	cox1	32.1641
	CKO-1	cox1	32.1151
	CKO-1	cox1	32.1921
	CKO-2	cox1	32.2785
	CKO-2	cox1	32.281
	CKO-2	cox1	32.2623
	CKO-3	cox1	32.0585
	CKO-3	cox1	32.1315
	CKO-3	cox1	32.1685
	WT+CTX-1	cox1	31.8323
	WT+CTX-1	cox1	31.8792
	WT+CTX-1	cox1	31.8963
	WT+CTX-2	cox1	32.2218
	WT+CTX-2	cox1	32.236
	WT+CTX-2	cox1	32.1792
	WT+CTX-3	cox1	32.1439
	WT+CTX-3	cox1	32.1564
	WT+CTX-3	cox1	32.1351
	CKO+CTX-1	cox1	31.678
	CKO+CTX-1	cox1	31.677
	CKO+CTX-1	cox1	31.6738
	CKO+CTX-2	cox1	31.7403
	CKO+CTX-2	cox1	31.7724
	CKO+CTX-2	cox1	31.7651
	CKO+CTX-3	cox1	32.0072
	CKO+CTX-3	cox1	32.0235
	CKO+CTX-3	cox1	32.0753
	WT-1	atp5a1	27.2015
	WT-1	atp5a1	27.2328
	WT-1	atp5a1	27.1715
	WT-2	atp5a1	27.0009
	WT-2	atp5a1	27.007
	WT-2	atp5a1	27.0007
	WT-3	atp5a1	27.7033
	WT-3	atp5a1	27.7348
	WT-3	atp5a1	27.7256
	CKO-1	atp5a1	25.8543
	CKO-1	atp5a1	25.8489
	CKO-1	atp5a1	25.8338
	CKO-2	atp5a1	26.0525
	CKO-2	atp5a1	26.0527
	CKO-2	atp5a1	26.051
	CKO-3	atp5a1	25.7769
	CKO-3	atp5a1	25.7349
	CKO-3	atp5a1	25.7807
	WT+CTX-1	atp5a1	25.7015
	WT+CTX-1	atp5a1	25.6381
	WT+CTX-1	atp5a1	25.6028
	WT+CTX-2	atp5a1	25.9603
	WT+CTX-2	atp5a1	25.9868
	WT+CTX-2	atp5a1	25.9228
	WT+CTX-3	atp5a1	25.708
	WT+CTX-3	atp5a1	25.7215
	WT+CTX-3	atp5a1	25.7009
	CKO+CTX-1	atp5a1	24.5711
	CKO+CTX-1	atp5a1	24.4549
	CKO+CTX-1	atp5a1	24.5044
	CKO+CTX-2	atp5a1	25.194
	CKO+CTX-2	atp5a1	25.1337
	CKO+CTX-2	atp5a1	25.1449
	CKO+CTX-3	atp5a1	24.9791
	CKO+CTX-3	atp5a1	24.9933
	CKO+CTX-3	atp5a1	24.9505
	WT-1	actin	29.6974
	WT-1	actin	29.7061
	WT-1	actin	29.7904
	WT-2	actin	29.4795
	WT-2	actin	29.4262
	WT-2	actin	29.4194
	WT-3	actin	29.6779
	WT-3	actin	29.7223
	WT-3	actin	29.6526
	CKO-1	actin	27.5863
	CKO-1	actin	27.5777
	CKO-1	actin	27.5574
	CKO-2	actin	27.5672
	CKO-2	actin	27.5162
	CKO-2	actin	27.5429
	CKO-3	actin	27.4384
	CKO-3	actin	27.466
	CKO-3	actin	27.476
	WT+CTX-1	actin	27.0025
	WT+CTX-1	actin	27.1153
	WT+CTX-1	actin	27.0183
	WT+CTX-2	actin	27.392
	WT+CTX-2	actin	27.4042
	WT+CTX-2	actin	27.3871
	WT+CTX-3	actin	27.4573
	WT+CTX-3	actin	27.4665
	WT+CTX-3	actin	27.4624
	CKO+CTX-1	actin	26.8938
	CKO+CTX-1	actin	26.948
	CKO+CTX-1	actin	26.9557
	CKO+CTX-2	actin	26.9475
	CKO+CTX-2	actin	26.9624
	CKO+CTX-2	actin	26.9399
	CKO+CTX-3	actin	26.9834
	CKO+CTX-3	actin	26.9686
	CKO+CTX-3	actin	26.9167
